# Supplementary material for: Comparative Evaluation of CHROMagar COL-APSE, MicroScan Walkaway, ComASP Colistin, and Colistin MAC Test in Detecting Colistin-resistant Gram-Negative Bacteria
Source: Sci Rep. 2020 Apr 10;10:6221. doi: 10.1038/s41598-020-63267-2 (PMC7148314; doi:10.1038/s41598-020-63267-2)
Supplement: Supplementary file 1 — Supplementary information. [file 41598_2020_63267_MOESM1_ESM.xlsx]

## Sheet: Sheet2
		Comparative Evaluation of CHROMagar COL-APSE, MicroScan Walkaway, ComASP Colistin, and Colistin MAC Test in Detecting Colistin-resistant Gram-Negative Bacteria
		John Osei Sekyere1#, Arnold Karabo Sephofane1, Nontombi Mbelle1.2,
		1Department of Medical Microbiology, Faculty of Health Sciences, University of Pretoria, 0084 Prinshof, Pretoria, South Africa
		2National Health Laboratory Service, Tshwane Academic Division, Pretoria, South Africa.
ID	Count of ID
A. baumanii	10
B. cepacian complex	1
E. cloacae	27
E. coli	9
Hafnia alvei	1
K. oxytoca	4
K. pneumoniae	12
P. marabilis	2
Providencia stuartii	1
Pseudomonas aeruginosa	4
S. enterica	12
Tatumelia species	1

## Sheet: Sheet1
Comparative Evaluation of CHROMagar COL-APSE, MicroScan Walkaway, ComASP Colistin, and Colistin MAC Test in Detecting Colistin-resistant Gram-Negative Bacteria
John Osei Sekyere1#, Arnold Karabo Sephofane1, Nontombi Mbelle1.2,
1Department of Medical Microbiology, Faculty of Health Sciences, University of Pretoria, 0084 Prinshof, Pretoria, South Africa
2National Health Laboratory Service, Tshwane Academic Division, Pretoria, South Africa.
	BMD		CMT		ComASP™		MicroScan®			CHROMagar™	Multiplex PCR results
Isolate	MIC	Int	MIC	Int	MIC	Int	MIC	Int	ID	ID	mcr-1 to mcr-5 gene
Amp1	32	R	2	mcr- neg	˃16	R	˃4	R	K. pneumoniae	COL-R Coliform	Negative
Amp2	32	R	4	mcr- neg	˃16	R	˃4	R	K. pneumoniae	COL-R Coliform	Negative
Amp3	8	R	1	mcr- neg	8	R	˃4	R	K. pneumoniae	COL-R Coliform	Negative
Amp4	˃64	R	˃64	mcr- neg	˃16	R	˃4	R	K. pneumoniae	COL-R Acinetobacter	Negative
Amp5	0.125	S	0.125	mcr- neg	0.25	S	NR	R	E. cloacae	COL-R E. coli	Negative
Amp6	0.25	S	0.125	mcr- neg	1	S	NR	R	E. cloacae	COL-R Pseudomonas	Negative
Amp7	0.5	S	0.125	mcr- neg	0.5	S	NR	S	A. baumanii	COL-R coliform	Negative
Amp8	0.5	S	0.5	mcr- neg	0.5	S	NR	S	A. baumanii	COL-S organism	Negative
Amp9	0.5	S	0.5	mcr- neg	0.5	S	NR	S	A. baumanii	COL-S organism	Negative
Amp10	2	S	0.5	mcr- neg	2	S	NR	S	A. baumanii	COL-S organism	Negative
Amp11	2	S	0.25	mcr- neg	4	R	˃4	R	P. marabilis	COL-S organism	Negative
Amp12	0.5	S	0.125	mcr- neg	2	S	NR	R	S. enterica	COL-S organism	Negative
Amp13	0.5	S	0.125	mcr- neg	0.5	S	NR	R	A. baumanii	COL-R Acinetobacter	Negative
Amp14	2	S	0.5	mcr- neg	4	R	NR	S	S. enterica	COL-S organism	Negative
Amp15	64	R	64	mcr- neg	0.25	S	NR	R	A. baumanii	COL-S organism	Negative
Amp16	64	R	32	mcr- neg	˃16	R	NR	R	P. marabilis	COL-R Acinetobacter	Negative
Amp17	˃64	R	64	mcr- neg	8	R	˃4	R	E. coli	COL-S organism	Negative
Amp18	0.125	S	0.125	mcr- neg	4	R	NR	R	A. baumanii	COL-S organism	Negative
Amp19	2	S	0.5	mcr- neg	4	R	NR	S	S. enterica	COL-S organism	Negative
A7a	4	R	2	mcr- neg	4	R	NR	S	S. enterica	COL-R Acinetobacter	Negative
D5	32	R	16	mcr- neg	˃16	R	˃4	R	K. pneumoniae	COL-R Coliform	Negative
C9	8	R	4	mcr- neg	16	R	˃4	R	E. coli	COL-R E. coli	Negative
H7	4	R	0.5	mcr- neg	8	R	NR	R	B. cepacian complex	COL-R Acinetobacter	Negative
A6	32	R	4	mcr- neg	16	R	˃4	R	E. coli	COL-R E. coli	Negative
F7	˃64	R	˃64	mcr- neg	˃16	R	NR	R	E. cloacae	COL-R Acinetobacter	Negative
C1	4	R	0.25	mcr- neg	4	R	NR	R	S. enterica	COL-R Coliform	Negative
I7	0.25	S	8	mcr- neg	˃16	R	NR	R	E. cloacae	COL-R Coliform	Negative
G6	˃64	R	˃64	mcr- neg	˃16	R	NR	R	E. cloacae	COL-R Coliform	Negative
G7	2	S	0.125	mcr- neg	16	R	NR	S	E. cloacae	COL-R Coliform	Negative
D3	4	R	0.5	mcr- neg	2	S	NR	R	S. enterica	COL-R Acinetobacter	Negative
D2	4	R	2	mcr- neg	˃16	R	NR	R	S. enterica	COL-R Acinetobacter	Negative
G1	˃64	R	˃64	mcr- neg	˃16	R	NR	S	E. cloacae	COL-R Coliform	Negative
E8	˃64	R	8	mcr- neg	˃16	R	NR	R	E. cloacae	COL-R Coliform	Negative
D4	16	R	64	mcr- neg	˃16	R	˃4	R	K. pneumoniae	COL-R Coliform	Negative
B1	˃64	R	˃64	mcr- neg	˃16	R	NR	R	A. baumanii	COL-R Coliform	Negative
A7b	4	R	4	mcr- neg	˃16	R	˃4	R	Hafnia alvei	COL-R E. coli	Negative
A8	˃64	R	16	mcr- neg	˃16	R	NR	R	E. cloacae	COL-R Coliform	Negative
B6	˃64	R	16	mcr- neg	˃16	R	NR	R	E. cloacae	COL-R Acinetobacter	Negative
C4	8	R	4	mcr- neg	4	R	NR	R	S. enterica	COL-R Acinetobacter	Negative
A5	˃64	R	˃64	mcr- neg	˃16	R	NR	R	Tatumelia species	COL-R Coliform	Negative
F6	˃64	R	64	mcr- neg	˃16	R	NR	R	E. cloacae	COL-R Coliform	Negative
D1a	8	R	4	mcr- neg	8	R	NR	R	E. cloacae	COL-R Pseudomonas	Negative
D1b	32	R	0.125	mcr- pos	4	R	˃4	R	E. coli	COL-R E. coli	Mcr-1
D9	16	R	8	mcr- neg	˃16	R	NR	R	S. enterica	COL-R Coliform	Negative
S1	32	R	16	mcr- neg	16	R	NR	R	S. enterica	COL-S organism	Negative
S2	8	R	0.5	mcr- neg	16	R	≤2	S	Pseudomonas aeruginosa	COL-R Acinetobacter	Negative
S3	0.5	S	0.125	mcr- neg	16	R	≤2	S	Pseudomonas aeruginosa	COL-R Acinetobacter	Negative
S4	0.25	S	0.125	mcr- neg	0.5	S	≤2	S	Pseudomonas aeruginosa	COL-R Pseudomonas	Negative
S5	0.5	S	0.125	mcr- neg	0.5	S	≤2	S	Pseudomonas aeruginosa	COL-R Acinetobacter	Negative
S6	32	R	64	mcr- neg	˃16	S	NR	S	E. cloacae	COL-S organism	Negative
S7	0.5	S	0.125	mcr- neg	0.5	S	NR	S	E. cloacae	COL-S organism	Negative
S8	0.25	S	0.125	mcr- neg	8	R	NR	S	E. cloacae	COL-S organism	Negative
S9	0.125	S	0.125	mcr- neg	0.25	S	≤2	S	E. coli	COL-S organism	Negative
S10	0.125	S	0.125	mcr- neg	0.25	S	≤2	S	E. coli	COL-S organism	Negative
S11	0.5	S	0.125	mcr- neg	0.25	S	4	R	E. coli	COL-S organism	Negative
S12	0.125	S	0.125	mcr- neg	0.25	S	≤2	S	E. coli	COL-R E. coli	Negative
S13	0.125	S	1	mcr- neg	8	R	≤2	S	K. oxytoca	COL-R Coliform	Negative
S14	0.125	S	0.5	mcr- neg	0.25	S	≤2	S	K. oxytoca	COL-S organism	Negative
S15	1	S	0.25	mcr- neg	0.25	S	≤2	S	K. pneumoniae	COL-R Coliform	Negative
S16	0.125	S	0.125	mcr- neg	0.25	S	≤2	S	K. oxytoca	COLS-organism	Negative
S17	0.25	S	0.125	mcr- neg	0.25	S	≤2	S	K. oxytoca	COL-S organism	Negative
S18	0.25	S	0.125	mcr- neg	0.25	S	4	R	K. pneumoniae	COL-R Coliform	Negative
S19	32	R	64	mcr- neg	0.5	S	≤2	S	K. pneumoniae	COL-S organism	Negative
S20	64	R	16	mcr- neg	0.5	S	≤2	S	E. coli	COL-S organism	Negative
S21	˃64	R	˃64	mcr- neg	˃16	R	˃4	R	Providencia stuartii	COL-S organism	Negative
S22	˃64	R	16	mcr- neg	˃16	R	NR	R	A. baumanii	COL-S organism	Negative
S23	1	S	0.125	mcr- neg	0.5	S	NR	S	A. baumanii	COL-S organism	Negative
S24	0.125	S	0.125	mcr- neg	4	R	NR	S	E. cloacae	COL-R Coliform	Negative
S25	0.25	S	0.125	mcr- neg	0.5	S	NR	S	E. cloacae	COL-S organism	Negative
S26	0.5	S	0.125	mcr- neg	0.25	S	NR	S	E. cloacae	COL-S organism	Negative
S27	0.125	S	0.125	mcr- neg	16	R	NR	S	E. cloacae	COL-R Coliform	Negative
S28	1	S	0.125	mcr- neg	2	S	NR	R	E. cloacae	COL-R Coliform	Negative
S29	1	S	0.125	mcr- neg	0.25	S	NR	S	E. cloacae	COL-S organism	Negative
S30	0.5	S	0.125	mcr- neg	0.5	S	NR	S	E. cloacae	COL-S organism	Negative
S31	0.5	S	0.125	mcr- neg	1	S	NR	R	E. cloacae	COL-S organism	Negative
S32	2	S	0.25	mcr- neg	0.5	S	NR	S	E. cloacae	COL-S organism	Negative
S33	1	S	0.125	mcr- neg	8	R	NR	R	E. cloacae	COL-S organism	Negative
S34	0.25	S	0.125	mcr- neg	0.25	S	≤2	S	K. pneumoniae	COL-S organism	Negative
S35	1	S	0.125	mcr- neg	0.5	S	˃4	R	K. pneumoniae	COL-S organism	Negative
S36	0.5	S	0.125	mcr- neg	0.5	S	≤2	S	K. pneumoniae	COL-S organism	Negative
S37	1	S	0.25	mcr- neg	0.5	S	NR	S	E. cloacae	COL-S organism	Negative
S38	0.5	S	0.5	mcr- neg	2	S	NR	S	E. cloacae	COL-S organism	Negative
S39	8	R	1	mcr- neg	8	R	NR	R	S. enterica	COL-R Acinetobacter	Negative
S40	16	R	1	mcr- neg	2	S	NR	R	S. enterica	COL-R Acinetobacter	Negative
